# Supplementary material for: TIMP1 and DPP4 Promote Tumor Progression by Regulating Lactate Metabolism in Papillary Thyroid Carcinoma
Source: Cancers (Basel). 2026 Apr 16;18(8):1264. doi: 10.3390/cancers18081264 (PMC13114815; doi:10.3390/cancers18081264)
Supplement: Supplementary file 1 [file cancers-18-01264-s001.zip]

Archive with 1 entries (1 files):
- cancers-4225985-supplementary.pdf
